# Supplementary material for: Lignin Particle Size Affects the Properties of PLA Composites Prepared by In Situ Ring-Opening Polymerization
Source: Polymers (Basel). 2024 Dec 19;16(24):3542. doi: 10.3390/polym16243542 (PMC11678871; doi:10.3390/polym16243542)
Supplement: Supplementary file 1 [file polymers-16-03542-s001.zip]

Archive with 1 entries (1 files):
- polymers-3362607-supplementary.pdf
